# Supplementary material for: Brucella abortus in Kazakhstan, population structure and comparison with worldwide genetic diversity
Source: Front Microbiol. 2023 Mar 22;14:1106994. doi: 10.3389/fmicb.2023.1106994 (PMC10073595; doi:10.3389/fmicb.2023.1106994)
Supplement: Supplementary file 5 [file Table_1.XLSX]

## Sheet: Table S1 Shevtsov2023
run_accession	sample_alias	strainId	year	species	biovar	geo_loc_name	Host	lat	lon	MLST9	MLST21	MLVA8	MLVA11	RN - REFERENCE	Bruce 06	Bruce 08	Bruce 11	Bruce 12	Bruce 42	Bruce 43	Bruce 45	Bruce 55	Bruce 18	Bruce 19	Bruce 21	Bruce 04	Bruce 07	Bruce 09	Bruce 16	Bruce 30
SRR21979378	a_121	B. abortus is1a	2013	Brucella abortus		Kazakhstan:Almaty,Alakol	cattle	46.1697	80.9394	2	2	36	72	https://doi.org/10.1016/j.meegid.2015.07.008	4	5	3	12	2	2	3	1	6	43	8	4	8	13	3	3
SRR21979380	a_117	B. abortus 8213	2011	Brucella abortus	biovar 6	Kazakhstan:Kostanay,Kostanay	cattle	53.205	63.6972	2	2	36	72	https://doi.org/10.1016/j.meegid.2015.07.008	4	5	3	12	2	2	3	1	6	43	8	5	7	10	3	3
SRR21979388	a_14	B. abortus K 23	2008	Brucella abortus	biovar 6	Kazakhstan:Kostanay,Denisov	cattle	52.4476	61.7482	2	2	36	72	https://doi.org/10.1016/j.meegid.2015.07.008	4	5	3	12	2	2	3	1	6	43	8	5	7	10	3	3
SRR21979391	a_17	B. abortus K 50	2008	Brucella abortus	biovar 6	Kazakhstan:Kostanay,Auliekol	cattle	52.3686	64.1311	2	2	36	72	https://doi.org/10.1016/j.meegid.2015.07.008	4	5	3	12	2	2	3	1	6	43	8	5	7	10	3	3
SRR21979390	a_23	B. abortus K 73	2008	Brucella abortus	biovar 6	Kazakhstan:Kostanay,Auliekol	cattle	52.3686	64.1311	2	2	36	72	https://doi.org/10.1016/j.meegid.2015.07.008	4	5	3	12	2	2	3	1	6	43	8	5	7	9	3	3
SRR21979386	a_53	B. abortus K 45	2008	Brucella abortus	biovar 6	Kazakhstan:Kostanay,Kostanay	cattle	53.205	63.6972	2	2	36	72	https://doi.org/10.1016/j.meegid.2015.07.008	4	5	3	12	2	2	3	1	6	43	8	5	7	9	3	3
SRR21979387	a_71	B. abortus K 67	2008	Brucella abortus	biovar 6	Kazakhstan:Kostanay,Karasu	cattle	52.6628	65.4906	2	2	36	72	https://doi.org/10.1016/j.meegid.2015.07.008	4	5	3	12	2	2	3	1	6	43	8	5	7	10	3	3
SRR21979385	a_74	B. abortus Kos 4104	2009	Brucella abortus		Kazakhstan:Kostanay,Denisov	cattle	52.4476	61.7482	2	2	36	72	https://doi.org/10.1016/j.meegid.2015.07.008	4	5	3	12	2	2	3	1	6	43	8	5	7	10	3	3
SRR21979384	a_86	B. abortus 4253	2010	Brucella abortus	biovar 1	Kazakhstan:Kostanay,Fyodorov	cattle	53.6314	62.7078	2	2	36	72	https://doi.org/10.1016/j.meegid.2015.07.008	4	5	3	12	2	2	3	1	6	43	8	5	7	10	3	3
SRR21979379	a_98	B. abortus 1247	2011	Brucella abortus	biovar 6	Kazakhstan:Kostanay,Kostanay	cattle	53.205	63.6972	2	2	36	72	https://doi.org/10.1016/j.meegid.2015.07.008	4	5	3	12	2	2	3	1	6	43	8	4	12	10	3	3
SRR21979381	Kaz025	B. abortus 57al2	1957	Brucella abortus		Kazakhstan:Almaty,Eskeldi	cattle	44.9089	78.4922	1	61	28	82	https://doi.org/10.1371/journal.pone.0167496	4	5	4	12	2	2	3	3	6	43	8	4	4	3	4	5
SRR21979394	Kaz027	B. abortus 85Ak	1985	Brucella abortus		Kazakhstan:Akmola,Esil,Razdol'nyy	cattle	51.2439	71.0394	1	61	28	82	https://doi.org/10.1371/journal.pone.0167496	4	5	4	12	2	2	3	3	6	43	8	4	4	3	4	5
SRR21979359	Kaz042	B. abortus 60Al	1960	Brucella abortus		Kazakhstan:Almaty	cattle	43.25	76.9	2	2	38	341	https://doi.org/10.1371/journal.pone.0167496	2	5	3	12	2	2	3	1	7	43	8	4	9	6	3	3
SRR21979401	Kaz044	B. abortus 68Al	1968	Brucella abortus		Kazakhstan:Almaty,Enbekshikazakh,	cattle	43.35	77.45	2	2	36	72	https://doi.org/10.1371/journal.pone.0167496	4	5	3	12	2	2	3	1	6	43	8	3	3	7	3	3
SRR21979399	Kaz029	B. abortus 69AtCam	1969	Brucella abortus		Kazakhstan:Atyrau,Kurmangazy,Balkuduk	camel	47.8353	47.5783	2	2	36	72	https://doi.org/10.1371/journal.pone.0167496	4	5	3	12	2	2	3	1	6	43	8	5	6	7	3	3
SRR21979400	Kaz031	B. abortus 68Al	1968	Brucella abortus		Kazakhstan:Almaty,Zhambyl,Karachingil	cattle	43.1336	76.1003	5	5	28	82	https://doi.org/10.1371/journal.pone.0167496	4	5	4	12	2	2	3	3	6	43	8	3	6	3	3	5
SRR21979392	Kaz033	B. abortus 53Al	1953	Brucella abortus		Kazakhstan:Almaty,Eskeldi	cattle	44.9089	78.4922	2	2	38	339	https://doi.org/10.1371/journal.pone.0167496	2	5	3	12	2	2	3	1	6	43	8	4	8	5	3	3
SRR21979404	Kaz034	B. abortus 1947	1947	Brucella abortus		Kazakhstan:Almaty,Karasay,Kaskelen	cattle	43.2003	76.6222	2	2	36	340	https://doi.org/10.1371/journal.pone.0167496	4	5	3	12	2	2	3	1	4	43	8	4	5	5	3	3
SRR21979356	Kaz045	B. abortus 66Al	1966	Brucella abortus		Kazakhstan:Almaty	cattle	43.25	76.9	2	2	36	72	https://doi.org/10.1371/journal.pone.0167496	4	5	3	12	2	2	3	1	6	43	8	4	8	8	3	3
SRR21979397	Kaz035	B. abortus 69WKR	1969	Brucella abortus		Kazakhstan:WKR,Terekti	cattle	51.2	51.9833	2	2	36	72	https://doi.org/10.1371/journal.pone.0167496	4	5	3	12	2	2	3	1	6	43	8	3	3	7	3	3
SRR21979370	Kaz046	B. abortus 57Al	1957	Brucella abortus		Kazakhstan:Almaty	cattle	43.25	76.9	2	2	36	72	https://doi.org/10.1371/journal.pone.0167496	4	5	3	12	2	2	3	1	6	43	8	5	7	10	3	3
SRR21979396	Kaz047	B. abortus 70Al	1970	Brucella abortus		Kazakhstan:Almaty,Alakol	cattle	46.3503	81.2939	2	2	36	72	https://doi.org/10.1371/journal.pone.0167496	4	5	3	12	2	2	3	1	6	43	8	5	6	3	3	3
SRR21979360	Kaz049	B. abortus 57Al	1957	Brucella abortus		Kazakhstan:Almaty	cattle	43.25	76.9	2	2	36	72	https://doi.org/10.1371/journal.pone.0167496	4	5	3	12	2	2	3	1	6	43	8	5	7	5	3	3
SRR21979357	Kaz037	B. abortus 65Ak	1965	Brucella abortus		Kazakhstan:Akmola	cattle	51.3431	70.6686	2	2	36	72	https://doi.org/10.1371/journal.pone.0167496	4	5	3	12	2	2	3	1	6	43	8	5	7	6	3	3
SRR21979402	Kaz041	B. abortus 67Al	1967	Brucella abortus		Kazakhstan:Almaty,Karasay,Kaskelen	cattle	43.2003	76.6222	2	167	36	72	https://doi.org/10.1371/journal.pone.0167496	4	5	3	12	2	2	3	1	6	43	8	4	7	6	3	3
SRR21979389	a_18	B. abortus K 65	2008	Brucella abortus	biovar 6	Kazakhstan:Kostanay,Auliekol	cattle	52.3686	64.1311	2	2	36	72	https://doi.org/10.1016/j.meegid.2015.07.008	4	5	3	12	2	2	3	1	6	43	8	5	7	9	3	3
SRR21979393	a_1	B. abortus 64 1	2007	Brucella abortus	biovar 3	Kazakhstan:Almaty,Kerbulak	cattle	44.3567	77.9692	2	2	36	72	https://doi.org/10.1016/j.meegid.2015.07.008	4	5	3	12	2	2	3	1	6	43	8	5	7	10	3	3
SRR21979383	a_82	B. abortus 1169	2010	Brucella abortus	biovar 1	Kazakhstan:Kostanay,Fyodorov	cattle	53.6314	62.7078	2	2	36	72	https://doi.org/10.1016/j.meegid.2015.07.008	4	5	3	12	2	2	3	1	6	43	8	4	12	10	3	3
SRR21979382	a_112	B. abortus 706	2011	Brucella abortus	biovar 1	Kazakhstan:Kostanay,Fyodorov	cattle	53.6314	62.7078	2	2	36	72	https://doi.org/10.1016/j.meegid.2015.07.008	4	5	3	12	2	2	3	1	6	43	8	5	7	6	3	3
SRR21979358	Kaz030	B. abortus 1106	1961	Brucella abortus		Kazakhstan:Almaty,Enbekshikazakh,Esik	cattle	43.35	77.45	2	2	36	72	https://doi.org/10.1371/journal.pone.0167496	4	5	3	12	2	2	3	1	6	43	8	4	7	6	3	3
SRR21979403	Kaz050	B. abortus 48WKR	1948	Brucella abortus		Kazakhstan:WKR	cattle	51.2333	51.3667	2	2	36	72	https://doi.org/10.1371/journal.pone.0167496	4	5	3	12	2	2	3	1	6	43	8	5	7	6	3	3
SRR21979398	Kaz051	B. abortus 69WKR	1969	Brucella abortus		Kazakhstan:WKR,Terekti	cattle	51.2	51.9833	2	2	36	72	https://doi.org/10.1371/journal.pone.0167496	4	5	3	12	2	2	3	1	6	43	8	5	7	6	3	3
SRR21979373	Kaz070	B. abortus 116/2-15-G (25)	2015	Brucella abortus		Kazakhstan:WKR,Taskalinskiy,Mereyskiy	cattle	50.9961	50.5033	2	2	36	72	https://doi.org/10.1371/journal.pone.0167496	4	5	3	12	2	2	3	1	6	43	8	4	7	8	3	3
SRR21979367	Kaz075	B. abortus 116/2-15-G (20)	2015	Brucella abortus		Kazakhstan:WKR,Akzhaikskiy,Budarinskiy	cattle	50.5106	51.0628	2	2	36	70	https://doi.org/10.1371/journal.pone.0167496	4	5	3	12	2	2	3	1	7	43	8	6	5	7	3	3
SRR21979372	Kaz092	B. abortus116/2-15-G (5)	2015	Brucella abortus		Kazakhstan:WKR,Taskalinskiy,Mereyskiy	cattle	50.9961	50.5033	2	2	36	70	https://doi.org/10.1371/journal.pone.0167496	4	5	3	12	2	2	3	1	7	43	8	6	5	7	3	3
SRR21979361	Kaz020	B. abortus 304/2-15-G (1)	2015	Brucella abortus		Kazakhstan:EKR,Tarbagatayskiy,Ekpinskiy	cattle	47.7814	82.7386	2	2	36	72	https://doi.org/10.1371/journal.pone.0167496	4	5	3	12	2	2	3	1	6	43	8	5	6	7	3	3
SRR21979362	Kaz109	B. abortus 113-15-G (1)	2015	Brucella abortus		Kazakhstan:Karaganda,Nurinskyi,Zarechnoe	cattle	50.1575	71.4461	119	166	167	338	https://doi.org/10.1371/journal.pone.0167496	3	5	3	12	2	2	3	1	6	43	8	4	6	4	3	3
SRR21979365	Kaz021	B. abortus 243-15-G	2015	Brucella abortus		Kazakhstan:Karaganda,BucharZhyrau,Ushtobe	cattle	49.7739	73.2372	2	2	36	72	https://doi.org/10.1371/journal.pone.0167496	4	5	3	12	2	2	3	1	6	43	8	5	4	5	3	3
SRR21979377	Kaz003	B. abortus 228-15-B/G (11)	2015	Brucella abortus		Kazakhstan:Akmola,Celinogradski,Tasty	cattle	51.3431	70.6686	2	2	36	72	https://doi.org/10.1371/journal.pone.0167496	4	5	3	12	2	2	3	1	6	43	8	4	6	8	3	3
SRR21979395	Kaz039	B. abortus 70Ak	1970	Brucella abortus		Kazakhstan:Akmola,Celinogradskii	cattle	51.3431	70.6686	2	2	36	72	https://doi.org/10.1371/journal.pone.0167496	4	5	3	12	2	2	3	1	6	43	8	5	7	6	3	3
SRR21979376	Kaz052	B. abortus 109-15-G (5)	2015	Brucella abortus		Kazakhstan:Akmola,Celinogradskii,Tasty	cattle	51.3431	70.6686	2	2	36	72	https://doi.org/10.1371/journal.pone.0167496	4	5	3	12	2	2	3	1	6	43	8	4	7	8	3	3
SRR21979375	Kaz061	B. abortus 160-15-G (15)	2015	Brucella abortus		Kazakhstan:Akmola,Celinogradskii,Tasty	cattle	51.3431	70.6686	2	2	36	72	https://doi.org/10.1371/journal.pone.0167496	4	5	3	12	2	2	3	1	6	43	8	4	5	8	3	3
SRR21979374	Kaz068	B. abortus 160-15-G (5)	2015	Brucella abortus		Kazakhstan:Akmola,Celinogradskii,Tasty	cattle	51.3431	70.6686	2	2	36	72	https://doi.org/10.1371/journal.pone.0167496	4	5	3	12	2	2	3	1	6	43	8	4	6	6	3	3
SRR21979371	Kaz076	B. abortus 116/2-15-G (19)	2015	Brucella abortus		Kazakhstan:WKR,Zhangalinskiy,Masteksayskiy	cattle	49.0458	49.9511	2	2	36	72	https://doi.org/10.1371/journal.pone.0167496	4	5	3	12	2	2	3	1	6	43	8	5	13	4	3	3
SRR21979363	Kaz077	B. abortus 052/1-15-G	2015	Brucella abortus		Kazakhstan:NKO,Kyzyljarskii,Rasvet	cattle	54.4736	68.6878	2	2	36	72	https://doi.org/10.1371/journal.pone.0167496	4	5	3	12	2	2	3	1	6	43	8	7	5	5	3	3
SRR21979364	Kaz085	B. abortus 116/2-15-G (11)	2015	Brucella abortus		Kazakhstan:WKR,Karatubinskiy,Koskolskiy	cattle	50.0872	53.8322	2	2	36	72	https://doi.org/10.1371/journal.pone.0167496	4	5	3	12	2	2	3	1	6	43	8	5	9	11	3	3
SRR21979369	Kaz086	B. abortus 116/2-15-G (10)	2015	Brucella abortus		Kazakhstan:WKR,Zhangalinskiy,Zhangalinskiy	cattle	49.215	50.3028	2	2	36	72	https://doi.org/10.1371/journal.pone.0167496	4	5	3	12	2	2	3	1	6	43	8	4	7	6	3	3
SRR21979368	Kaz093	B. abortus 116/2-15-G (4)	2015	Brucella abortus		Kazakhstan:WKR,Zhangalinskiy,Kyzyloba	cattle	49.6489	50.6411	2	2	36	72	https://doi.org/10.1371/journal.pone.0167496	4	5	3	12	2	2	3	1	6	43	8	4	8	6	3	3
SRR21979366	Kaz099	B. abortus 040-15-G	2015	Brucella abortus		Kazakhstan:EKR,Beskaragai,Zhetyzhar	cattle	50.8947	78.325	2	2	36	72	https://doi.org/10.1371/journal.pone.0167496	4	5	3	12	2	2	3	1	6	43	8	4	8	11	3	3
SRR22388585	BCCN#02-45	BCCN#02-45	2002	Brucella abortus	Rough	India	Buffalus bubalis	20.5937	78.9629	1	1	28	82	https://doi.org/10.3389/fmicb.2018.01545	4	5	4	12	2	2	3	3	6	43	8	3	4	3	3	6
SRR22388591	BCCN#03-30	BCCN#03-30	2003	Brucella abortus	1	Croatia	Vulpes vulpes	45.1	15.2	1	1			https://doi.org/10.3389/fmicb.2018.01545
SRR22388587	BCCN#03-33	BCCN#03-33	2003	Brucella abortus	3	Mauritania	Homo sapiens	21.0079	-10.9408	36	123	34	64	https://doi.org/10.3389/fmicb.2018.01545	3	5	4	11	2	2	3	3	8	41	8	6	8	3	5	7
SRR22388593	BCCN#04-1	BCCN#04-1	2004	Brucella abortus	7	Turkey	Homo sapiens	38.9637	35.2433	3	3	36	72	https://doi.org/10.3389/fmicb.2018.01545
SRR22388604	BCCN#77-19	BCCN#77-19	1977	Brucella abortus	3	Senegal	Bos taurus	13	-14.9333	82	133	142	312	https://doi.org/10.3389/fmicb.2018.01545	3	5	4	11	3	2	2	3	7	41	8	4	7	8	3	5
SRR22388605	BCCN#77-192	BCCN#77-192	1977	Brucella abortus	3	Senegal	Bos taurus	13.7437	-15.7733	36	35	139	314	https://doi.org/10.3389/fmicb.2018.01545	2	5	4	11	2	2	3	3	7	41	8	5	7	3	5	7
SRR22388606	BCCN#77-28	BCCN#77-28	1977	Brucella abortus	3	Senegal	Bos taurus	12.9536	-15.7932	36	72	34	317	https://doi.org/10.3389/fmicb.2018.01545	3	5	4	11	2	2	3	3	7	41	8	6	3	9	6	8
SRR22388607	BCCN#77-37	BCCN#77-37	1977	Brucella abortus	3	Senegal	Bos taurus	12.8837	-15.5943	84	129			https://doi.org/10.3389/fmicb.2018.01545
SRR22388608	BCCN#77-53	BCCN#77-53	1977	Brucella abortus	3	Senegal	Bos taurus	12.7046	-15.5562	36	72	34	317	https://doi.org/10.3389/fmicb.2018.01545	3	5	4	11	2	2	3	3	7	41	8	4	3	3	7	9
SRR22388599	BCCN#77-79A	BCCN#77-79A	1977	Brucella abortus		France	Homo sapiens	48.8566	2.35222	2	30	40	66	https://doi.org/10.3389/fmicb.2018.01545	3	5	3	12	2	2	3	3	7	43	8	5	4	3	3	3
SRR22388575	BCCN#78-42	BCCN#78-42	1978	Brucella abortus	3	Senegal	Bos taurus	12.5641	-16.264	35	81	34	316	https://doi.org/10.3389/fmicb.2018.01545	3	5	4	11	2	2	3	3	9	41	8	5	6	3	8	6
SRR22388576	BCCN#78-55	BCCN#78-55	1978	Brucella abortus	3	Senegal	Bos taurus	12.5641	-16.264	35	81	34	64	https://doi.org/10.3389/fmicb.2018.01545	3	5	4	11	2	2	3	3	8	41	8	4	6	3	7	5
SRR22388577	BCCN#78-70	BCCN#78-70	1978	Brucella abortus	3	Senegal	Bos taurus	14.0755	-13.7289	82	133	34	317	https://doi.org/10.3389/fmicb.2018.01545	3	5	4	11	2	2	3	3	7	41	8	4	5	3	3	7
SRR22388578	BCCN#79-98	BCCN#79-98	1979	Brucella abortus	3	Senegal	Bos taurus	14.4974	-14.4524	35	81	34	63	https://doi.org/10.3389/fmicb.2018.01545	3	5	4	11	2	2	3	3	6	41	8	4	5	6	5	6
SRR22388600	BCCN#80-133	BCCN#80-133	1980	Brucella abortus	9	Belgium	Canis lupus familiaris	50.5039	4.46994	2	30	39	67	https://doi.org/10.3389/fmicb.2018.01545
SRR22388602	BCCN#80-211	BCCN#80-211	1980	Brucella abortus	3	Togo	Bos taurus	8.61954	0.824782	36	123	34	64	https://doi.org/10.3389/fmicb.2018.01545	3	5	4	11	2	2	3	3	8	41	8	7	9	3	5	3
SRR22388579	BCCN#82-27	BCCN#82-27	1982	Brucella abortus	3	Rwanda	Homo sapiens	-1.94028	29.8739	32	130	34	317	https://doi.org/10.3389/fmicb.2018.01545	3	5	4	11	2	2	3	3	7	41	8	7	5	3	6	4
SRR22388598	BCCN#82-44	BCCN#82-44	1982	Brucella abortus	3	Guinea-Bissau	Bos taurus	11.8037	-15.1804	36	72	34	317	https://doi.org/10.3389/fmicb.2018.01545	3	5	4	11	2	2	3	3	7	41	8	5	4	3	6	7
SRR22388589	BCCN#82-98A	BCCN#82-98A	1982	Brucella abortus		France	Bos taurus	45.6494	5.85908	1	92	133	245	https://doi.org/10.3389/fmicb.2018.01545	4	5	4	12	1	1	3	3	6	43	8	2	5	3	4	4
SRR22388580	BCCN#83-233	BCCN#83-233	1983	Brucella abortus	3	Niger	Bos taurus	17.6078	8.08167	83	124	134	313	https://doi.org/10.3389/fmicb.2018.01545	3	5	3	11	2	2	3	3	8	41	8	6	2	3	5	5
SRR22388586	BCCN#83-36	BCCN#83-36	1983	Brucella abortus	1	France	Bos taurus	44.2763	0.121424	1	1	131	277	https://doi.org/10.3389/fmicb.2018.01545
SRR22388597	BCCN#87-46	BCCN#87-46	1987	Brucella abortus	9	France	Bos taurus	43.233	0.078082	2	30	39	67	https://doi.org/10.3389/fmicb.2018.01545
SRR22388592	BCCN#87-56	BCCN#87-56	1987	Brucella abortus		Canada	Bos taurus	56.1304	-106.347	1	1	32	182	https://doi.org/10.3389/fmicb.2018.01545	4	5	4	12	1	2	3	3	6	43	8	1	4	3	5	4
SRR22388609	BCCN#90-45	BCCN#90-45	1990	Brucella abortus	3	Cameroon	Bos taurus indicus	7.36972	12.3547	32	110	34	63	https://doi.org/10.3389/fmicb.2018.01545	3	5	4	11	2	2	3	3	6	41	8	5	3	3	11	4
SRR22388610	BCCN#90-46	BCCN#90-46	1990	Brucella abortus	3	Cameroon	Bos taurus indicus	7.36972	12.3547	34	33	34	63	https://doi.org/10.3389/fmicb.2018.01545	3	5	4	11	2	2	3	3	6	41	8	4	13	3	6	5
SRR22388590	BCCN#91-160	BCCN#91-160	1991	Brucella abortus	1	France	Bos taurus	49.6636	2.52807	1	61			https://doi.org/10.3389/fmicb.2018.01545
SRR22388603	BCCN#93-27	BCCN#93-27	1993	Brucella abortus	3	Sudan	Camelus dromedarius	12.8628	30.2176	34	33	34	63	https://doi.org/10.3389/fmicb.2018.01545	3	5	4	11	2	2	3	3	6	41	8	6	8	3	7	7
SRR22388588	BCCN#95-19	BCCN#95-19	1995	Brucella abortus	1	France	Rupicapra rupicapra	45.5646	5.91778	1	92	28	82	https://doi.org/10.3389/fmicb.2018.01545
SRR22388584	BCCN#95-31	BCCN#95-31	1995	Brucella abortus	4	Italy	Bos taurus	37.6	14.0154	1	92	28	82	https://doi.org/10.3389/fmicb.2018.01545
SRR22388583	BCCN#96-62	BCCN#96-62	1996	Brucella abortus	1	Italy	Bos taurus	37.6	14.0154	1	92	28	81	https://doi.org/10.3389/fmicb.2018.01545
SRR22388594	BCCN#99-98	BCCN#99-98	1999	Brucella abortus	7	Mongolia	Bos taurus	46.8625	103.847	2	2	36	72	https://doi.org/10.3389/fmicb.2018.01545	4	5	3	12	2	2	3	1	6	43	8	5	6	4	3	3
SRR22388595	BCCN#99-99	BCCN#99-99	1999	Brucella abortus	7	Mongolia	Bos taurus	46.8625	103.847	2	2	36	72	https://doi.org/10.3389/fmicb.2018.01545	4	5	3	12	2	2	3	1	6	43	8	5	6	4	3	3
SRR22388596	63/75	BCCN#R26	1963	Brucella abortus		Germany	Bos taurus	51.1657	10.4515	2	2	36	72	https://doi.org/10.3389/fmicb.2018.01545	4	5	3	12	2	2	3	1	6	43	8	4	5	5	3	3
SRR22388582	544R	BCCN#R4D	1975	Brucella abortus	1	United Kingdom	Bos taurus	55.3781	-3.43597	1	1	28	83	https://doi.org/10.3389/fmicb.2018.01545	4	5	4	12	2	2	3	3	5	43	8	3	5	3	4	5
SRR22388601	870(REF)	BCCN#R9 (ATCC 23453)	1959	Brucella abortus	6	uncalculated	Bos taurus	-8.78319	34.5085	4	4	40	66	https://doi.org/10.3389/fmicb.2018.01545
SRR22388581	45/20	BCCN#V12	1940	Brucella abortus	Rough	USA	not provided	37.0902	-95.7129	1	1			https://doi.org/10.3389/fmicb.2018.01545
